# Supplementary material for: Economic evaluation of self-help group interventions for health in LMICs: a scoping review
Source: Health Policy Plan. 2023 Jul 27;38(9):1033–49. doi: 10.1093/heapol/czad060 (PMC10566324; doi:10.1093/heapol/czad060)
Supplement: czad060_Supp [file czad060_supp.zip]

Archive with 1 entries (1 files):
- suppl_data/Appendix.docx
